# Supplementary material for: Continuous Inflammatory Stimulation Leads via Metabolic Plasticity to a Prometastatic Phenotype in Triple-Negative Breast Cancer Cells
Source: Cells. 2021 May 31;10(6):1356. doi: 10.3390/cells10061356 (PMC8229065; doi:10.3390/cells10061356)
Supplement: Supplementary file 1 [file cells-10-01356-s001.zip]

Archive with 1 entries (1 files):
- cells-1183525-supplementary.pdf
